# Supplementary material for: Lack of association between platelet indices and disease stage in osteosarcoma at diagnosis
Source: PLoS One. 2017 Apr 6;12(4):e0174668. doi: 10.1371/journal.pone.0174668 (PMC5383043; doi:10.1371/journal.pone.0174668)
Supplement: S1 Dataset — (XLSX) [file pone.0174668.s001.xlsx]

## Sheet: DFS
Sex	SITE	AGE	SIZE-AJCC	t-SSS	STATUS	necrosis	DFS	Stage-AJCC		Stage-SSS	PLT	PDW	PCT	MPV
2	1	2	2	0	0	2	41.0667	IIB	4	IIA	225	14.3	0.27	11.8
1	2	1	1	0	0	1	13.2127	IIA	3	IIA	249	13.3	0.28	11.4
1	1	1	2	0	1	1	2.26667	IIB	4	IIB	203	13.2	0.23	11.3
1	1	1	2	0	0	1	8.17621	IIB	4	IIB	270.2	16.18	0.243	9.01
2	1	2	2	0	0	1	45.0453	IB	1	IB	230	11.7	0.24	10.6
1	1	1	1	0	1	1	13.4434	IIA	3	IIB	191	15.5	0.23	11.8
1	1	1	2	0	0	1	18.7186	IIB	4	IIB	275	11.5	0.29	10.5
1	1	2	1	0	0	1	6.14617	IIA	3	IIB	162	10	0.16	9.8
1	1	2	2	0	0	1	11.7152	IIB	4	IIB	305	14.4	0.37	12
2	1	2	3	0	1	2	9.2	III	5	IIB	234	14.8	0.28	11.8
1	2	1	2	0	1	1	14.1667	IIB	4	IIB	285	16.2	0.206	7.2
1	1	1	2	0	0	1	12.9	IIB	4	IIB	248	10.4	0.25	9.9
1	1	2	1	0	1	1	15.6	IIA	3	IIB	161	12.3	0.16	10.1
2	1	1	1	0	1	1	7.61193	IIA	3	IIB	203	12.8	0.21	10.6
1	3	1	2	0	1	1	11.2253	IIB	4	IIB	312	12.1	0.32	10.2
1	2	1	2	0	0	2	21.3788	IIB	4	IIA	155	17.2	0.104	6.7
1	1	1	3	0	1	2	3.17845	III	5	IIB	228	9.6	0.21	9.4
2	2	2	1	0	0	2	21.9	IIA	3	IIB	222	14.2	0.25	11.3
1	1	1	2	0	1	1	5.87792	IIB	4	IIB	145	13.3	0.17	11.4
1	1	1	2	0	1	1	4.87695	IIB	4	IIB	225	15.9	0.28	12.2
1	3	1	1	0	0	1	39.579	IIA	3	IIB	215	11.5	0.22	10
1	2	1	2	0	0	1	4.04647	IIB	4	IIB	190	11.6	0.2	10.3
1	1	1	1	0	0	2	34.2123	IIA	3	IIB	490	9.6	0.44	9
1	1	2	2	0	0	1	62.7333	IB	2	IB	220	12.7	0.24	11
1	1	2	1	0	1	1	5.97866	IIA	3	IIB	237	11.6	0.24	9.9
1	3	1	2	0	0	1	3.94501	IIB	4	IIB	211	12.5	0.22	10.6
1	2	2	1	0	0	2	7.56667	IIA	3	IIB	267.8	16.19	0.192	7.17
1	2	1	1	0	0	1	6.84517	IIA	3	IIB	223	17.9	0.29	12.9
1	1	1	1	0	0	1	23.5453	IIA	3	IIB	342	9.3	0.33	9.6
2	1	1	1	0	0	1	57.6667	IIA	3	IIB	243	15.7	0.203	8.4
2	1	1	1	0	0	1	39.4	IIA	3	IIB	223	16	0.199	8.9
2	3	2	1	0	0	1	19.1333	IIA	3	IIB	138	15.9	0.147	10.7
1	3	1	1	0	0	1	15.646	IIA	3	IIA	197	14.6	0.24	11.9
2	1	1	1	0	1	1	12.0333	IIA	3	IIB	198	12.5	0.21	10.7
2	1	1	1	0	0	2	9.07903	IIA	3	IIB	341	10.7	0.34	10.1
1	1	2	2	0	0	1	57.9667	IIB	4	IIB	131	17.3	0.17	13.2
2	1	1	1	0	0	2	9.66667	IIA	3	IIB	262	11.6	0.26	9.9
2	2	1	1	0	0	1	6.23333	IIA	3	IIB	249	16.13	0.209	8.42
2	1	1	2	0	0	1	10.1	IIB	4	IIB	364	10.1	0.37	10.2
1	2	2	1	0	1	1	0.566667	IIA	3	IIB	207	16.4	0.136	6.6
1	2	2	1	0	0	1	4.8461	IIA	3	IIB	180	12.8	0.2	11
2	1	2	2	0	0	1	1.63333	IIB	4	IIB	208	16.7	0.162	7.8
2	1	1	2	0	0	1	11.6123	IIB	4	IIB	174	12.1	0.19	10.8
1	1	2	1	0	1	1	3.3	IIA	3	IIB	348	13.3	0.38	11
1	1	1	1	0	0	2	37.5333	IIA	3	IIB	328	11.5	0.34	10.3
1	1	2	1	0	1	1	10.6786	IIA	3	IIB	235	14.8	0.29	12.2
2	1	2	1	0	0	1	8.81269	IIA	3	IIB	317	9.8	0.29	9.2
1	2	2	2	0	0	1	17.312	IIB	4	IIB	256	10.9	0.25	9.8
1	2	1	2	0	1	1	7.8	IIB	4	IIB	213	18.3	0.29	13.4
2	1	2	2	0	0	1	18.9457	IIB	4	IIB	161	10.6	0.16	10.1
1	3	2	2	0	0	1	14.3129	IIB	4	IIA	257	12.6	0.27	10.7
2	1	2	2	0	0	1	10.9456	IIB	4	IIB	50	16.7	0.04	11.5
2	2	1	2	0	1	1	4.11167	IIB	4	IIB	219	10.6	0.2	9.3
2	2	1	1	0	1	1	13.6333	IIA	3	IIB	273	15.5	0.195	7.1
1	2	1	1	0	1	1	10.0667	IIA	3	IIB	230	16.7	0.417	18.1
2	2	1	2	0	1	1	7.03333	IB	2	IA	269	16.9	0.34	12.6
1	2	2	1	0	0	1	30.6116	IIA	3	IIB	241	12.6	0.26	10.7
1	1	2	1	0	1	1	7.83333	IIA	3	IIB	223.9	17.07	0.196	8.79
1	1	2	2	0	0	2	20.5787	IIB	4	IIB	256	8.7	0.23	8.8
1	1	1	1	0	1	1	3.8459	IIA	3	IIB	173	16.7	0.17	12.2
1	2	1	2	0	0	1	28.9123	IIB	4	IIB	215	11.5	0.22	10.1
2	1	2	1	0	0	1	38	IA	1	IB	208	11.8	0.23	11.1
2	2	1	2	0	0	1	39.178	IIB	4	IIB	241	11	0.23	9.6
1	1	2	2	0	0	2	7.07928	IIB	4	IIB	415	12.8	0.45	10.8
2	1	1	1	0	0	2	26.9462	IIA	3	IIB	198	13.1	0.22	11.2
1	3	1	1	0	0	1	14.2114	IIA	3	IIB	262	11.6	0.26	9.9
1	1	1	1	0	1	1	10.8	IIA	3	IIB	240	17.1	0.267	11.2
1	1	2	2	0	1	1	8.7791	IB	2	IA	216	12.6	0.24	10.9
1	2	1	1	0	1	1	5.56667	IIA	3	IIB	268	10	0.26	9.6
1	2	2	1	0	1	1	13.6874	IIA	3	IIB	282	13.8	0.34	12.1
1	2	1	1	0	1	1	42.0112	IIA	3	IIB	153	16.9	0.135	8.9
1	1	1	2	0	0	1	10.4784	IIB	4	IIB	271	12.5	0.28	10.3
1	1	1	1	0	0	2	19.4333	IIA	3	IIB	186	17	0.34	18.3
1	1	1	2	0	0	2	6.34586	IIB	4	IIA	244	13.2	0.27	11
1	1	1	1	0	1	1	4.46667	IIA	3	IIB	157	16.9	0.14	8.9
2	2	1	2	0	0	2	6.71256	IIB	4	IIA	313	11.3	0.32	10.2
2	2	1	2	0	1	1	32.6443	IIB	4	IIB	379	9.3	0.34	9
2	1	1	2	0	0	1	10.0794	IIB	4	IIB	471	11.2	0.49	10.3
1	2	2	1	0	0	1	4.16667	IIA	3	IIB	204	16.5	0.181	8.9
2	2	2	1	0	0	2	16.9456	IIA	3	IIB	228	11.3	0.24	10.5
1	2	1	2	0	0	2	4.81282	IIB	4	IIB	158	12.7	0.17	10.9
2	2	1	2	0	0	1	22.7453	IIB	4	IIB	247	9.8	0.24	9.8
1	2	2	1	0	0	1	17.3	IIA	3	IIB	273	16	0.409	14.9
1	1	1	2	0	1	1	1	IIB	4	IIB	192	16.3	0.377	19.7
2	2	1	1	0	1	1	2.13333	IIA	3	IIB	317	12.2	0.36	11.2
1	2	2	1	0	1	1	14.612	IIA	3	IIB	259	12.8	0.28	11
1	1	1	1	0	0	1	5.97951	IIA	3	IIB	279	10.8	0.26	9.3
1	1	1	1	0	1	1	0.544988	IIA	3	IIB	311	10.3	0.3	9.7
1	2	2	1	0	0	2	9.67841	IIA	3	IIB	189	10.7	0.18	9.7
1	1	2	2	0	0	1	14.6461	IIB	4	IIB	178	11.7	0.18	10.1
1	1	2	2	0	1	1	2.21201	IIB	4	IIB	415	11.2	0.42	10
2	1	1	1	0	0	2	39.0121	IIA	3	IIB	264	12.7	0.29	11.1
1	1	2	2	0	1	1	14.179	IIB	4	IIA	263	13.7	0.3	11.4
1	1	1	1	0	0	1	43.6122	IIA	3	IIA	331	12.9	0.37	11.2
1	2	1	1	0	0	1	32.8	IIA	3	IIB	211.1	15.97	0.179	8.52
1	3	2	1	0	0	1	18.9103	IIA	3	IIB	210	19.4	0.29	13.6
1	2	2	1	0	0	1	6.31123	IIA	3	IIB	151	15.4	0.19	12.4
1	1	2	2	0	1	1	13.778	IIB	4	IIB	298	9.9	0.3	10
1	1	1	1	0	0	1	13.5456	IIA	3	IIB	227	10.2	0.22	9.5
2	1	1	2	0	1	1	11.5866	IIB	4	IIB	253	9.5	0.24	9.4
1	1	1	1	0	0	2	12.2129	IIA	3	IIB	253	13.9	0.28	11.2
1	1	1	2	0	1	1	1	IIB	4	IIB	259	10.2	0.24	9.4
1	2	1	1	0	0	2	40.2551	IIA	3	IIA	270	16.3	0.24	8.9
2	1	2	2	0	1	1	16.8667	IB	2	IB	199.4	16.59	0.223	11.21
1	2	1	2	0	1	2	0.545907	IIB	4	IIB	345	8.5	0.29	8.5
2	2	2	1	0	0	1	42.8	IIA	3	IIB	326	11.5	0.33	10.2
1	1	1	2	0	0	1	28.2667	IB	2	IB	258.2	16.12	0.185	7.18
1	1	2	2	0	1	1	2.07866	IIB	4	IIB	232	15	0.27	11.6
1	1	1	2	0	0	1	36.3455	IIB	4	IIB	296	12.2	0.31	10.3
1	1	2	1	0	0	2	43.1	IIA	3	IIB	214	15.4	0.26	11.9
1	2	2	2	0	0	2	19.88	IIB	4	IIB	344	10.3	0.36	10.5
2	1	1	2	0	1	2	34.512	IIB	4	IIB	270	12.5	0.3	11.1
1	2	2	1	0	0	1	7.71005	IIA	3	IIB	201.2	15.79	0.148	7.38
2	2	2	2	0	0	1	4.81205	IIB	4	IIB	313	12.7	0.34	10.8
2	1	1	1	0	1	2	9.94507	IIA	3	IIB	337	10.6	0.33	9.7
1	1	2	2	0	0	1	17.0124	IIB	4	IIB	126	10.4	0.12	9.3
1	2	1	1	0	1	1	3.21184	IIA	3	IIB	193	8.4	0.17	8.7
2	1	1	1	0	1	1	12	IIA	3	IIB	261.6	15.8	0.199	7.64
1	2	2	2	0	0	1	16.3123	IIB	4	IIB	174	9.9	0.17	9.6
1	1	2	2	0	1	1	7.61167	IIB	4	IIB	231	12.7	0.26	11.1
1	1	1	2	0	0	1	7.91243	IIB	4	IIB	177	14.4	0.22	12.3
1	1	2	1	0	0	1	9.91077	IIA	3	IIB	203	13.7	0.24	11.8
2	2	1	1	0	0	1	4.61236	IIA	3	IIB	161	15.7	0.2	12.3
2	1	1	1	0	0	1	12.4795	IIA	3	IIB	450	10.3	0.42	9.4
1	1	2	2	0	0	1	16.7817	IIB	4	IIB	186	20.5	0.27	14.4
2	3	1	1	0	0	2	34.2118	IIA	3	IIB	212	9.1	0.19	9.1
2	1	2	1	0	1	1	4.66667	IIA	3	IIB	263	11.5	0.27	10.3
1	2	1	2	0	1	1	1.44547	IIB	4	IIB	271	12.5	0.28	10.3
1	1	1	1	0	0	1	23.8121	IIA	3	IIB	211	13.6	0.24	11.4
1	2	1	1	0	1	1	4.64455	IIA	3	IIB	326	10.5	0.31	9.4
1	1	2	1	0	0	1	9.11164	IA	1	IB	331	9.6	0.32	9.6
1	1	1	2	0	1	1	11.9	IIB	4	IIB	181	14.2	0.22	11.9
2	2	1	1	0	1	1	11.3667	IIA	3	IIB	224.2	16.58	0.225	10.06
2	2	1	1	0	0	1	7.8	IIA	3	IIB	188	16.6	0.311	16.5
1	1	1	2	0	0	1	12.3795	IIB	4	IIB	359	11.5	0.36	10
1	2	2	1	0	0	2	60.2213	IIA	3	IIB	133	12.9	0.15	11.6
2	2	1	2	0	1	1	6.51222	IIB	4	IIA	293	12.7	0.31	10.4
2	2	1	1	0	1	2	17.8789	IIA	3	IIB	230	11.1	0.24	10.4
1	1	2	1	0	0	1	36.0787	IIA	3	IIB	215	12.3	0.24	11.4
1	1	2	2	0	0	2	1.77785	IIB	4	IIB	277.2	16.04	0.225	8.15
2	1	1	2	0	0	1	12.6452	IIB	4	IIB	344	13	0.37	10.8
1	1	2	2	0	1	1	4.24485	IIB	4	IIB	168	10.8	0.17	10.2
1	1	2	2	0	1	1	4.66667	IIB	4	IIB	179	15.77	0.166	9.31
1	3	1	1	0	0	1	10.5101	IIA	3	IIB	203	11.4	0.21	10.2
1	3	2	2	0	0	1	23.8788	IIB	4	IIB	247	12.1	0.26	10.5
1	1	1	2	0	1	1	2.8	IIB	4	IIB	129	16.8	0.114	8.9
1	2	1	1	0	0	2	7.51273	IIA	3	IIB	221	10.1	0.2	9
1	1	1	2	0	0	1	8.07913	IIB	4	IIA	222	12	0.21	9.6
2	1	1	2	0	1	1	3.76667	IIB	4	IIB	287	13.3	0.31	10.9
1	1	1	2	0	1	1	6.04524	IIB	4	IIB	160	9.6	0.15	9.2
2	1	1	1	0	1	2	21.9447	IA	1	IB	301	11.9	0.31	10.3
1	1	1	2	0	0	1	40.5485	IIB	4	IIB	134	11.6	0.14	10.6
1	1	2	2	0	0	2	10.746	IIB	4	IIB	183	16.6	0.22	12.2
2	2	2	2	0	1	1	1.43333	IIB	4	IIB	276	12.9	0.31	11.2
1	3	2	2	0	0	1	13.346	IIB	4	IIB	153.1	16.76	0.117	7.7
1	1	2	2	0	1	1	31	IIB	4	IIB	329	16.1	0.256	7.8
2	1	1	1	0	0	1	15.7123	IIA	3	IIB	128	20.3	0.19	14.5
2	1	2	1	0	1	1	1.4456	IIA	3	IIB	224	11.8	0.22	10
2	2	2	1	0	1	1	1.36667	IIA	3	IIB	307.1	16.77	0.202	6.59
1	1	2	2	0	1	2	10.3	IIB	4	IIA	300	11.1	0.3	10.1
1	1	2	2	0	0	1	11.4462	IIB	4	IIB	177	10.8	0.16	9.3
1	2	1	1	0	0	1	32.7667	IIA	3	IIB	210	16.4	0.17	8.1
2	3	1	1	0	1	1	4.36667	IIA	3	IIB	242	15.8	0.198	8.2
1	2	2	2	0	0	1	8.46667	IIB	4	IIB	141	16.8	0.141	10
1	2	2	2	0	0	1	9.91173	IB	2	IB	203	11.8	0.22	10.6
1	1	1	1	0	0	2	39.5	IIA	3	IIB	202	9.5	0.19	9.5
1	1	2	2	0	0	1	18.5787	IIB	4	IIB	297	8.9	0.26	8.7
2	2	1	1	0	0	2	29.6667	IIA	3	IIB	141	9.8	0.14	9.6
2	2	1	2	0	1	1	2.1	IIB	4	IIB	237	11.3	0.24	10
1	1	1	1	0	1	2	11.1786	IIA	3	IIB	415	8.9	0.35	8.4
1	1	1	1	0	1	1	4.03333	IIA	3	IIB	342.2	15.53	0.275	8.06
1	2	2	1	0	1	1	1.06667	IIA	3	IIB	198	10.5	0.19	9.8
1	1	2	1	0	1	2	13.8455	IIA	3	IIB	168	10.7	0.16	9.6
1	2	1	2	0	0	1	10.7125	IIB	4	IIB	181	11.9	0.18	10.2
1	1	1	1	0	1	1	12.4848	IIA	3	IIB	280	11.8	0.29	10.3
1	1	2	2	0	1	1	5.8133	IIB	4	IIB	208	18	0.27	13
2	1	1	2	0	0	2	15.746	IIB	4	IIB	227	14.4	0.26	11.5
2	2	2	2	0	0	2	3.74558	IIB	4	IIB	210	14.1	0.26	12.3
2	2	1	1	0	0	2	36.6121	IIA	3	IIB	145	10.7	0.14	9.6
1	2	2	1	0	1	1	3.23333	IIA	3	IIB	131	17.2	0.17	13.3
2	1	1	1	0	1	1	12.5	IIA	3	IIB	254	12.3	0.27	10.8
2	1	2	1	0	1	1	6.53333	IIA	3	IIB	149	16.6	0.129	8.7
1	1	1	1	0	0	1	5.7461	IIA	3	IIB	173	12.3	0.18	10.5
1	2	1	1	0	0	2	36.212	IIA	3	IIB	217	10.9	0.22	9.9
1	1	1	2	0	1	1	15	IIB	4	IIB	332	10.5	0.32	9.6
2	1	1	2	0	1	1	1	IIB	4	IIB	253	13.4	0.28	10.9
1	1	2	1	0	0	1	6	IIA	3	IIA	185	13	0.2	10.8
1	2	1	2	0	1	1	1	IIB	4	IIB	155	13.5	0.17	11.1

## Sheet: Sheet2
STATUS
2		2	41	1	0			41.0667	41.0667	2	2
2		2	13	1	0			13.2127	13.2127	2	2
0		0	2	1	1	2.26667			2.26667	2	2
2		2	8	1	0			8.17621	8.17621	2	2
2		2	45	1	0			45.0453	45.0453	2	2
0		0	13	1	1	13.4434			13.4434	1	1
2		2	19	1	0			18.7186	18.7186	2	2
2		2	6	1	0			6.14617	6.14617	1	1
2		2	12	2	0			11.7152	11.7152	3	2
0		0	2	1	1	9.2			9.2	2	2
0		0	14	1	1	14.1667		16.8667	31.0333	2	2
2		2	13	1	0			12.9	12.9	2	2
0		0	16	1	1		15.6		15.6	1	1
0		0	8	1	1	7.61193			7.61193	2	2
0		0	1	2	1		0.979298	10.246	11.2253	3	2
2		2	21	1	0			21.3788	21.3788	1	1
0		0	3	1	1	3.17845	#VALUE!	24.9451	#VALUE!	2	1
0		0	3	1	1	3.17845			3.17845	2	2
2		2	22	1	0			21.9	21.9	2	2
0		0	6	1	1	5.87792			5.87792	1	1
0		0	5	1	1	4.87695			4.87695	2	2
2		2	40	1	0			39.579	39.579	2	2
2		2	40	1	0			39.579	39.579	2	2
2		2	4	1	0			4.04647	4.04647	1	1
2		2	34	2	0			34.2123	34.2123	3	2
2		2	63	1	0			62.7333	62.7333	2	2
0		0	6	1	1	5.97866			5.97866	2	2
2		2	4	1	0			3.94501	3.94501	2	2
2		2	8	1	0			7.56667	7.56667	2	2
2		2	7	1	0			6.84517	6.84517	2	2
2		2	24	2	0			23.5453	23.5453	3	2
2		2	43	1	0			43	43	2	2
2		2	39	1	0			39.4	39.4	2	2
2		2	19	1	0			19.1333	19.1333	1	1
2		2	16	1	0			15.646	15.646	1	1
0		0	12	1	1	12.0333			12.0333	1	1
2		2	9	2	0			9.07903	9.07903	3	2
2		2	58	1	0			57.9667	57.9667	1	1
2		2	10	1	0			9.66667	9.66667	2	2
2		2	6	1	0			6.23333	6.23333	2	2
2		2	10	2	0			10.1	10.1	3	2
0		0	1	1	1	0.566667			0.566667	2	2
2		2	5	1	0			4.8461	4.8461	1	1
2		2	2	1	0			1.63333	1.63333	2	2
2		2	12	1	0			11.6123	11.6123	1	1
0		0	3	2	1	3.3			3.3	3	2
0		0	1	1	1	-0.7		4.56667	1
2		2	38	2	0			37.5333	37.5333	3	2
0		0	11	1	1		10.6786		10.6786	2	2
2		2	9	2	0			8.81269	8.81269	3	2
2		2	17	1	0			17.312	17.312	2	2
0		0	8	1	1	7.8			7.8	2	2
2		2	19	1	0			18.9457	18.9457	1	1
2		2	14	1	0			14.3129	14.3129	2	2
2		2	11	1	0			10.9456	10.9456	1	1
0		0	4	1	1		4.11167		4.11167	2	2
0		0	14	1	1		13.6333		13.6333	2	2
0		0	10	1	1		10.0667		10.0667	2	2
0		0	7	1	1	7.03333			7.03333	2	2
2		2	31	1	0			30.6116	30.6116	2	2
0		0	8	1	1	7.83333			7.83333	2	2
2		2	21	1	0			20.5787	20.5787	2	2
0		0	8	1	1	3.8459			3.8459	1	1
2		2	1	1	0			28.9123	28.9123	2	2
2		2	29	1	0			28.9123	28.9123	2	2
2		2	29	1	0			38	38	2	2
2		2	38	1	0			39.178	39.178	2	2
2		2	39	1	0	#VALUE!	#VALUE!	7.07928	#VALUE!	2	1
2		2	7	2	0			26.9462	26.9462	1	1
2		2	27	1	0			26.9462	26.9462	1	1
2		2	27	1	0	#VALUE!	#VALUE!	14.2114	#VALUE!	2	1
2		2	14	1
0		0	11	1	1	10.8			10.8	2	2
0		0	9	1	1	8.7791			8.7791	2	2
0		0	9	1	1	8.7791			8.7791	2	2
0		0	6	1	1	5.56667			5.56667	2	2
0		0	14	1	1	13.6874			13.6874	2	2
0		0	42	1	1	42.0112			42.0112	1	1
2		2	10	1	0			10.4784	10.4784	2	2
2		2	19	1	0	#VALUE!	#VALUE!	19.4333	#VALUE!	1	1
2		2	6	1	0			6.34586	6.34586	2	2
0		0	4	1	1	4.46667			4.46667	1	1
2		2	7	2	0			6.71256	6.71256	3	2
0		0	33	2	1	32.6443			32.6443	3	2
2		2	10	2	0			10.0794	10.0794	3	2
2		2	4	1	0			4.16667	4.16667	2	2
2		2	17	1	0			16.9456	16.9456	2	2
2		2	5	1	0			4.81282	4.81282	1	1
2		2	23	1	0			22.7453	22.7453	2	2
2		2	17	1	0			17.3	17.3	2	2
0		0	1	1	1	0.366667
0		0	15	2	1	2.13333			2.13333	3	2
0		0	37	1	1		14.612		14.612	2	2
2		2	6	1	0			5.97951	5.97951	2	2
0		0	18	2	1	0.544988	7.44499		7.98998	3	2
		1	0	1	0			9.67841	9.67841	1	1
2		2	10	1	0			14.6461	14.6461	1	1
2		2	15	1	1	2.21201			2.21201	3	2
0		0	2	2	0			39.0121	39.0121	2	2
2		2	39	1	1		14.179		14.179	2	2
0		0	14	1	0			43.6122	43.6122	3	2
2		2	44	2	0			32.8	32.8	2	2
2		2	33	1	0			18.9103	18.9103	2	2
2		2	19	1	1	15.2783		40.5116
0		0	1	2	0	#VALUE!	#VALUE!	6.31123	#VALUE!	2	1
2		2	6	1	1	13.778			13.778	2	2
0		0	14	1	0			13.5456	13.5456	2	2
2		2	14	1	1	11.5866	#VALUE!	21.4866	#VALUE!	2	1
0		0	33	1	0			12.2129	12.2129	2	2
2		2	12	1	1	0.0813619
0		0	1	1	0			40.2551	40.2551	2	2
2		2	40	1	1		16.8667	17.7667	34.6333	1	1
0		0	7	1	1	0.545907	#VALUE!	6.91257	#VALUE!	1	1
0		0	7	2	0			42.8	42.8	3	2
2		2	43	2	0			28.2667	28.2667	2	2
2		2	28	1	1	2.07866			2.07866	2	2
0		0	2	1	0			36.3455	36.3455	2	2
2		2	36	1	1	42.6333			42.6333	2	2
0		0	43	1	0	#VALUE!	#VALUE!	19.88	#VALUE!	3	2
2		2	20	2	1	-3.52073		5.47927
0		0	1	1	1	34.512		36.8453	71.3573	2	2
0		0	35	1	0			7.71005	7.71005	2	2
2		2	8	1	0			4.81205	4.81205	3	2
2		2	5	2	1	9.94507			9.94507	3	2
0		0	10	2	0	#VALUE!	#VALUE!	22.1518	#VALUE!	1	1
2		2	22	1	0			17.0124	17.0124	1	1
2		2	17	1	1	3.21184			3.21184	1	1
0		0	3	1	1	12	#VALUE!	12.1667	#VALUE!	1	1
0		0	12	1	0	#VALUE!	#VALUE!	16.3123	#VALUE!	2	1
2		2	16	1	1	7.61167			7.61167	2	2
0		0	8	1	0			7.91243	7.91243	1	1
2		2	8	1	0			9.91077	9.91077	2	2
2		2	10	1	0			4.61236	4.61236	1	1
2		2	5	1	0			12.4795	12.4795	3	2
2		2	12	2	1	23.915			23.915	1	1
0		0	24	1	0			34.2118	34.2118	2	2
2		2	34	1	1	4.66667			4.66667	2	2
0		0	5	1	1	1.44547			1.44547	2	2
0		0	7	1	0			23.8121	23.8121	2	2
2		2	24	1	1	0.345978		9.57931
0		0	0	1	1	4.64455			4.64455	3	2
0		0	5	2	0			9.11164	9.11164	3	2
2		2	0	1	1	11.9			11.9	1	1
2		2	9	2	1	11.3667	#VALUE!	18.1333	#VALUE!	1	1
0		0	12	1	0			7.8	7.8	1	1
0		0	11	1	0			12.3795	12.3795	3	2
2		2	8	1	0			60.2213	60.2213	1	1
2		2	12	2	1	6.51222			6.51222	2	2
2		2	60	1	0			50.3788	50.3788	1	1
0		0	7	1	1		17.8789		17.8789	2	2
2		2	50	1	0			36.0787	36.0787	2	2
0		0	18	1	0			1.77785	1.77785	2	2
2		2	36	1	0			12.6452	12.6452	3	2
2		2	2	1	1	4.24485			4.24485	1	1
2		2	13	2	1	4.66667		13.0667	17.7333	1	1
0		0	4	1	0			10.5101	10.5101	2	2
0		0	18	1	0			23.8788	23.8788	2	2
2		2	11	1	1	2.8			2.8	1	1
2		2	24	1	0	#VALUE!	#VALUE!	7.51273	#VALUE!	1	1
0		0	3	1	0			8.07913	8.07913	2	2
2		2	8	1	1	3.76667			3.76667	2	2
2		2	8	1	1	6.04524		9.47858	15.5238	1	1
0		0	4	1	1	6.04524	#VALUE!	9.47858	#VALUE!	1	1
0		0	16	1	1		21.9447		21.9447	3	2
0		0	16	2	0			40.5485	40.5485	1	1
0		0	22	2	0				0	3	2
2		2	41	1	0			10.746	10.746	1	1
2		2	0	2	1	1.43333			1.43333	2	2
2		2	11	1	0			13.346	13.346	1	1
0		0	1	1	0			15.7123	15.7123	1	1
2		2	13	1	1	1.4456			1.4456	2	2
2		2	16	1	1	1.36667			1.36667	3	2
0		0	5	1	1	10.3			10.3	3	2
0		0	1	2	0			11.4462	11.4462	1	1
0		0	10	2	0			32.7667	32.7667	2	2
2		2	11	1	1	4.36667			4.36667	2	2
2		2	33	1	0			79.9667	79.9667	1	1
0		0	4	1	0			9.91173	9.91173	2	2
2		2	80	1	0			39.5	39.5	2	2
2		2	10	1	0			18.5787	18.5787	2	2
0		0	4	1	0			29.6667	29.6667	1	1
2		2	40	1	1	2.1			2.1	2	2
2		2	19	1	1	-2.72173	-2.72173	0.544941
2		2	30	1	1			11.1786	11.1786	3	2
0		0	8	1
0		1	0	1
0		0	11	2
0		0	4	2	1	4.03333			4.03333	3	2
0		0	1	1	1	1.06667			1.06667	1	1
0		0	14	1	1	13.8455			13.8455	1	1
2		2	11	1	0			10.7125	10.7125	1	1
0		0	12	1	1	12.4848			12.4848	2	2
0		0	12	1	1	12.4848			12.4848	2	2
0		0	6	1	1	5.8133			5.8133	2	2
2		2	11	1
2		2	16	1	0			15.746	15.746	2	2
2		2	4	1	0			3.74558	3.74558	2	2
2		1	0	1
2		2	37	1	0			36.6121	36.6121	1	1
0		0	3	1	1	3.23333			3.23333	1	1
0		0	13	1	1	12.5			12.5	2	2
0		0	7	1	1	6.53333			6.53333	1	1
2		2	6	1	0			5.7461	5.7461	1	1
2		2	36	1	0			36.212	36.212	2	2

## Sheet: Sheet4
sex	age	metastasis	necrosis	site	size	t	MPV	PLT	PDW	PCT
2	2	2	2	1	2	1	11.8	225	14.3	0.27
1	1	2	1	2	1	1	11.4	249	13.3	0.28
2	4	1	0	1			10.3	240	11.5	0.25
1	2	2	1	1	2	2	11.3	203	13.2	0.23
1	2	1	1	2			7.1	311	16	0.221
1	1	2	1	1	2	2	9.01	270.2	16.18	0.243
1	2	1	1	1			11.5	195	12.9	0.22
2	2	2	1	1	2	2	10.6	230	11.7	0.24
1	1	2	1	1	2	2	11.8	191	15.5	0.23
2	1	1	1	1			9.3	290	9.4	0.27
2	1	1	0	1			16.3	244	16.1	0.399
1	1	1	1	1			8.3	164	16.5	0.135
1	1	2	1	1	2	2	10.5	275	11.5	0.29
2	2	1	1	1			9.02	201.7	16.46	0.182
1	2	2	1	1	1	2	9.8	162	10	0.16
1	2	2	1	1	2	2	12	305	14.4	0.37
2	2	2	2	1	2	2	11.8	234	14.8	0.28
1	1	2	1	2	2	2	7.2	285	16.2	0.206
1	2	1	1	2			6.98	280.9	16.79	0.196
1	1	2	1	1	2	2	9.9	248	10.4	0.25
1	2	2	1	1	1	2	10.1	161	12.3	0.16
2	1	2	1	1	1	2	10.6	203	12.8	0.21
1	3	1	1	2			8.4	215	16.3	0.18
1	1	2	1	3	2	2	10.2	312	12.1	0.32
1	2	2	2	2	2	1	6.7	155	17.2	0.104
1	1	2	2	1	2	0	9.4	228	9.6	0.21
2	2	2	2	2	1	2	11.3	222	14.2	0.25
1	1	2	1	1	2	2	11.4	145	13.3	0.17
1	1	2	1	1	2	2	12.2	225	15.9	0.28
1	1	2	1	3	1	2	10	215	11.5	0.22
1	1	2	1	2	2	2	10.3	190	11.6	0.2
1	1	2	2	1	2	2	9	490	9.6	0.44
1	2	2	1	1	2	2	11	220	12.7	0.24
1	3	2	1	1	1	2	9.9	237	11.6	0.24
1	2	2	1	3	2	2	10.6	211	12.5	0.22
1	2	2	2	2	1	2	7.17	267.8	16.19	0.192
1	1	2	1	2	2	2	12.9	223	17.9	0.29
1	1	2	1	1	1	2	9.6	342	9.3	0.33
2	3	1	1	1			10.3	314	12.1	0.32
2	1	2	1	1	1	2	8.4	243	15.7	0.203
2	1	2	1	1	2	2	8.9	223	16	0.199
2	2	2	1	3	1	2	10.7	138	15.9	0.147
1	1	2	1	3	1	1	11.9	197	14.6	0.24
2	1	2	1	1	1	2	10.7	198	12.5	0.21
2	1	2	2	1	1	2	10.1	341	10.7	0.34
1	2	2	1	1	2	2	13.2	131	17.3	0.17
2	1	2	2	1	2	2	9.9	262	11.6	0.26
1	2	1	0	1			7.2	137	16.7	0.099
2	2	2	1	2	1	2	8.42	249	16.13	0.209
2	1	2	1	1	2	2	10.2	364	10.1	0.37
1	2	2	1	2	1	2	6.6	207	16.4	0.136
2	1	1	2	2			10.9	123	12.7	0.13
1	2	2	1	2	1	2	11	180	12.8	0.2
2	2	2	1	1	2	2	7.8	208	16.7	0.162
2	1	2	1	1	2	2	10.8	174	12.1	0.19
1	2	2	1	1	2	2	11	348	13.3	0.38
2	1	2	1	1	2	2	10.9	253	13.4	0.28
1	1	2	2	1	1	2	10.3	328	11.5	0.34
1	2	2	1	1	2	2	12.2	235	14.8	0.29
2	2	2	1	1	1	2	9.2	317	9.8	0.29
1	2	2	1	2	2	2	9.8	256	10.9	0.25
1	1	1	2	1			10.1	427	10.4	0.53
1	1	2	1	2	2	2	13.4	213	18.3	0.29
2	2	2	1	1	2	2	10.1	161	10.6	0.16
1	2	2	1	3	2	1	10.7	257	12.6	0.27
2	2	2	1	1	2	2	11.5	50	16.7	0.04
2	1	2	1	2	2	2	9.3	219	10.6	0.2
1	1	2	1	2	1	2	18.1	230	16.7	0.417
2	1	2	1	2			7.1	273	15.5	0.195
2	1	2	1	2	2	1	12.6	269	16.9	0.34
2	3	1	2	1			11.6	191	13.7	0.22
1	2	2	1	2	1	2	10.7	241	12.6	0.26
2	3	1	0	1		2	10.6	403	12.3	0.43
1	3	1	1	1			10	335	11.8	0.33
1	2	2	1	1	1	2	8.79	223.9	17.07	0.196
1	2	2	2	1	2	2	8.8	256	8.7	0.23
1	1	2	1	1	1	2	12.2	173	16.7	0.17
1	1	2	1	2	2	2	10.1	215	11.5	0.22
2	2	2	1	1	1	2	11.1	208	11.8	0.23
1	3	1	2	2			11.7	199	14.4	0.23
2	1	2	1	2	2	2	9.6	241	11	0.23
1	2	2	2	1	2	2	10.8	415	12.8	0.45
2	1	2	2	1	1	2	11.2	198	13.1	0.22
1	1	1	1	1			10.2	244	11	0.25
1	1	2	1	3	1	2	9.9	262	11.6	0.26
1	1	2	1	1	1	2	11.2	240	17.1	0.267
1	2	2	1	1	2	1	10.9	216	12.6	0.24
1	1	2	1	2	2	2	9.6	268	10	0.26
1	3	2	1	2	1	2	12.1	282	13.8	0.34
1	1	2	1	2	1	2	8.9	153	16.9	0.135
1	1	2	1	1	2	2	10.3	271	12.5	0.28
1	1	2	2	1	1	2	18.3	186	17	0.34
1	2	2	2	1	2	1	11	244	13.2	0.27
1	1	2	1	1	1	2	8.9	157	16.9	0.14
2	1	1	1	1			8.1	215	16.1	0.173
2	1	2	2	2	2	1	10.2	313	11.3	0.32
2	1	2	1	2	2	2	9	379	9.3	0.34
2	1	2	1	1	2	2	10.3	471	11.2	0.49
1	4	2	1	2	1	2	8.9	204	16.5	0.181
2	2	2	2	2	1	2	10.5	228	11.3	0.24
1	1	2	2	2	2	2	10.9	158	12.7	0.17
2	1	2	1	2	2	2	9.8	247	9.8	0.24
1	3	2	1	2	2	2	14.9	273	16	0.409
1	2	2	1	1	2	2	19.7	192	16.3	0.377
2	1	2	1	2	2	2	11.2	317	12.2	0.36
1	1	1	1	2		2	7.91	246.3	15.69	0.194
1	2	2	1	2	2	2	11	259	12.8	0.28
1	1	2	1	1	1	2	9.3	279	10.8	0.26
1	1	2	1	1	1	2	9.7	311	10.3	0.3
1	2	2	1	1	1	1	9.7	189	10.7	0.18
1	2	2	2	2	1	2	10.1	178	11.7	0.18
1	3	2	1	1	2	2	10	415	11.2	0.42
1	1	1	1	1			10.2	187	16.4	0.19
1	2	2	1	1	2	2	11.1	264	12.7	0.29
2	1	2	2	1	1	2	11.4	263	13.7	0.3
1	2	2	1	1	2	1	11.2	331	12.9	0.37
1	1	2	1	1	2	1	8.52	211.1	15.97	0.179
1	1	2	1	2	1	2	13.6	210	19.4	0.29
1	2	2	1	3	2	2	9.6	332	10.5	0.32
1	1	2	1	1	2	2	12.4	151	15.4	0.19
1	2	2	1	2	2	2	10	298	9.9	0.3
1	2	2	1	1	2	2	9.5	227	10.2	0.22
2	3	1	2	1			9.4	312	10.8	0.29
2	3	1	1	1			8.09	160.9	16.18	0.13
1	1	2	1	1	1	2	9.4	253	9.5	0.24
2	1	2	1	1	2	2	11.2	253	13.9	0.28
1	1	2	2	1	2	2	9.4	259	10.2	0.24
1	1	2	1	1	2	2	8.9	270	16.3	0.24
1	2	2	2	2	1	1	11.21	199.4	16.59	0.223
2	2	2	1	1	2	2	8.5	345	8.5	0.29
1	1	2	2	2	2	2	10.2	326	11.5	0.33
2	2	2	1	2	1	2	7.18	258.2	16.12	0.185
1	1	1	1	2			10.8	209	13	0.23
2	3	1	1	1			9.3	202	10.5	0.19
1	2	2	1	1	2	2	11.6	232	15	0.27
1	2	2	1	1	2	2	10.3	296	12.2	0.31
1	1	2	1	1	2	2	11.9	214	15.4	0.26
1	2	2	2	1	1	2	10.5	344	10.3	0.36
1	2	2	2	2	2	2	9.1	298	9.3	0.27
1	1	1	1	1	2	2	11.1	270	12.5	0.3
2	2	2	2	1	2	2	7.38	201.2	15.79	0.148
1	2	2	1	2	2	2	10.8	313	12.7	0.34
2	2	2	1	2	2	2	9.7	337	10.6	0.33
1	3	1	1	2			12.2	196	16	0.24
2	1	2	2	1	1	2	9.3	126	10.4	0.12
1	2	2	1	1	2	2	8.7	193	8.4	0.17
1	3	1	1	1			10.3	155	11.9	0.16
1	1	2	1	2	2	2	7.64	261.6	15.8	0.199
1	3	1	1	1			10.1	346	11.9	0.35
2	4	1	1	1			9.9	192	10.7	0.19
2	1	2	1	1	2	2	9.6	174	9.9	0.17
1	2	2	1	2	2	2	11.1	231	12.7	0.26
1	3	2	1	1	2	2	12.3	177	14.4	0.22
1	1	2	1	1	2	2	11.8	203	13.7	0.24
1	2	2	1	1	1	2	12.3	161	15.7	0.2
2	1	2	1	2	1	2	9.4	450	10.3	0.42
2	1	2	1	1	2	2	14.4	186	20.5	0.27
1	3	2	1	1	2	2	9.1	212	9.1	0.19
1	1	1	1	1			10.4	245	11	0.25
2	1	2	2	3	1	2	10.3	263	11.5	0.27
2	2	2	1	1	1	2	10.3	271	12.5	0.28
1	1	2	1	2	2	2	11.4	211	13.6	0.24
1	1	2	1	1	1	2	11.1	155	13.5	0.17
2	4	1	1	1			10.8	174	12.1	0.19
2	3	1	1	1			11.8	171	14.8	0.2
1	1	2	1	2	2	2	9.4	326	10.5	0.31
1	1	2	1	2	2	2	9.6	331	9.6	0.32
1	3	2	1	1	1	2	11.9	181	14.2	0.22
1	3	1	1	1			11.7	149	14.6	0.17
1	1	1	1	2			6.7	208	15.7	0.138
1	2	2	1	1	2	2	10.06	224.2	16.58	0.225
2	1	2	1	2	1	2	16.5	188	16.6	0.311
2	1	2	1	2	2	2	10	359	11.5	0.36
1	1	2	1	1	2	2	11.6	133	12.9	0.15
2	1	1	1	3			12	156	15.8	0.19
1	1	1	1	2			11.5	190	15.2	0.22
1	2	2	2	2	1	2	10.4	293	12.7	0.31
2	1	2	1	2	2	1	10.4	230	11.1	0.24
1	4	1	1	2			7.9	136	16.3	0.107
2	1	2	2	2	1	2	11.4	215	12.3	0.24
1	2	2	1	1	1	2	8.15	277.2	16.04	0.225
1	2	2	2	1	2	2	10.8	344	13	0.37
1	1	1	1	1			11.7	211	13.7	0.25
2	1	2	1	1	2	2	10.2	168	10.8	0.17
1	3	2	1	1	2	2	9.31	179	15.77	0.166
1	2	2	1	1	2	2	10.2	203	11.4	0.21
1	1	2	1	3	1	2	10.5	247	12.1	0.26
1	3	2	1	3	2	2	8.9	129	16.8	0.114
1	1	2	1	1	2	2	9	221	10.1	0.2
1	1	2	2	2	1	2	9.6	222	12	0.21
1	1	2	1	1	2	1	10.9	287	13.3	0.31
2	1	2	1	1	2	2	9.2	160	9.6	0.15
1	1	2	1	1	2	2	10.3	301	11.9	0.31
1	1	1	1	1			8.24	238.4	16.82	0.196
2	1	2	2	1	2	2	10.6	134	11.6	0.14
1	2	2	1	1	2	2	12.2	183	16.6	0.22
1	2	2	1	1	2	2	11.2	276	12.9	0.31
2	2	1	1	1			10.1	261	9.7	0.26
1	2	2	2	1	2	2	7.7	153.1	16.76	0.117
2	2	2	1	2	2	2	7.8	329	16.1	0.256
1	2	2	1	3	2	2	14.5	128	20.3	0.19
2	1	2	1	1	1	2	10	224	11.8	0.22
2	3	2	1	1	2	2	6.59	307.1	16.77	0.202
2	2	2	1	2	2	2	10.1	300	11.1	0.3
1	2	2	2	1	2	1	9.3	177	10.8	0.16
1	1	1	1	1			11.9	240	15.3	0.29
1	2	2	1	1	2	2	8.1	210	16.4	0.17
1	1	2	1	2	1	2	8.2	242	15.8	0.198
2	1	2	1	3	1	2	10	141	16.8	0.141
1	4	2	1	2	2	2	10.6	203	11.8	0.22
1	2	2	1	2	2	2	9.5	202	9.5	0.19
1	2	2	2	1	1	2	8.7	297	8.9	0.26
1	2	2	1	1	2	2	9.6	141	9.8	0.14
2	1	2	2	2	2	2	10	237	11.3	0.24
1	1	1	1	1			9.5	296	10.2	0.28
2	2	2	1	2	2	0	8.4	415	8.9	0.35
1	1	2	2	1	1	2	8.06	342.2	15.53	0.275
1	2	2	1	1	2	2	9.8	198	10.5	0.19
1	2	2	1	2	1	2	9.6	168	10.7	0.16
1	2	2	2	1	1	2	10.2	181	11.9	0.18
2	3	1	1	1			11.2	243	12.9	0.27
1	1	2	1	2	2	2	10.3	280	11.8	0.29
1	1	2	1	1	2	2	13	208	18	0.27
1	1	1	1	1			11.2	209	13.4	0.24
1	2	2	1	1	2	2	11.5	227	14.4	0.26
2	1	2	2	1	2	2	12.3	210	14.1	0.26
2	2	2	2	2	2	0	9.6	145	10.7	0.14
2	1	2	2	2	1	2	13.3	131	17.2	0.17
1	2	2	1	2	2	2	10.8	254	12.3	0.27
2	1	2	1	1	1	2	8.7	149	16.6	0.129
2	3	2	1	1	2	2	10.5	173	12.3	0.18
1	1	2	1	1	1	2	9.9	217	10.9	0.22
1	1	2	2	2	2	2	10.8	185	13	0.2
